# Supplementary material for: A High Plane of Nutrition Is Associated with a Lower Risk for Neonatal Calf Diarrhea on Bavarian Dairy Farms
Source: Animals (Basel). 2021 Nov 13;11(11):3251. doi: 10.3390/ani11113251 (PMC8614331; doi:10.3390/ani11113251)
Supplement: Supplementary file 1 [file animals-11-03251-s001.zip]

Archive with 1 entries (1 files):
- animals-1419535-supplementary.pdf
